# Supplementary material for: Neutrophil–Lymphocyte–Platelet Ratio for Predicting Bacteremia in Immunosuppressed Cancer Patients: A Retrospective Diagnostic Accuracy Study
Source: Biomedicines. 2026 May 21;14(5):1170. doi: 10.3390/biomedicines14051170 (PMC13204695; doi:10.3390/biomedicines14051170)
Supplement: Supplementary file 1 [file biomedicines-14-01170-s001.zip]

Archive with 1 entries (1 files):
- biomedicines-4276626-supplementary.pdf
